# Supplementary material for: Inhibition of circulating dipeptidyl-peptidase 3 restores cardiac function in a sepsis-induced model in rats: A proof of concept study
Source: PLoS One. 2020 Aug 27;15(8):e0238039. doi: 10.1371/journal.pone.0238039 (PMC7451654; doi:10.1371/journal.pone.0238039)
Supplement: S1 Data — (XLTX) [file pone.0238039.s004.xltx]

## Sheet: data_sepsis
echantillon	statut	treatment	time	weight	temperature	sbp	dbp	mbp	dao	itv	hr	co	sv	ivsd	ivss	lvidd	lvids	lvpwd	lvpws	sf
R17-428	clp	pbs	b	438	37.4
R18-18	clp	pbs	b	324	38.5
no prelevement	clp	pbs	b	558	34.1
R18-27	clp	pbs	b	408	37
R18-39	clp	pbs	b	317	38.7
R18-40	clp	pbs	b	353	38.1
R18-256	clp	pbs	b	320	37.1				0.3	7.03333333333333	290	144.10245		0.183666666666667	0.295	0.705	0.320666666666667	0.209333333333333	0.333333333333333	55
R18-305	clp	pbs	b	326	36.8				0.3	6.03333333333333	347.666666666667	148.194655		0.222333333333333	0.350333333333333	0.701	0.329	0.188	0.316333333333333	53.3333333333333
R18-306	clp	pbs	b	366	37.7				0.3	5.96666666666667	339.333333333333	143.04427		0.201	0.346333333333333	0.735333333333333	0.337333333333333	0.248	0.384333333333333	54
R19-402	clp	pbs	b	379
R17-328	sham	0	b	424	37.4
R17-329	sham	0	b	424	37.2
R17-330	sham	0	b	449	38.4
R17-331	sham	0	b	298	37.6
R17-381	sham	0	b	398	36.4
R17-382	sham	0	b	397	35.7
R17-400	sham	0	b	451	37
R18-196	sham	0	b	398	36.2				0.3	5.8	316.333333333333	129.62391
R19-317	clp	hDPP3	b	432					0.343	5.46666666666667	406	204.977656585333	0.504871075333333	0.26	0.433333333333333	0.54	0.17	0.235	0.373333333333333	68.3333333333333
R19-335	clp	hDPP3	b	429					0.31	5.93333333333333	290.333333333333	129.953712922222	0.447601766666667	0.2975	0.341666666666667	0.636	0.359	0.236	0.328333333333333	44
R17-552	clp	hDPP3	b	460	36.4
R18-10	clp	hDPP3	b	308	38.7
R18-85	clp	hDPP3	b	321	38.1
R18-122	clp	hDPP3	b	298	37.1
R18-202	clp	igg	b	403	35.7				0.3	5.93333333333333	323	135.39837		0.2305	0.359	0.7245	0.3395	0.1795	0.277	53.5
R18-250	clp	igg	b	329	36				0.3	5.4	296.333333333333	113.05413		0.128333333333333	0.329	0.752	0.312333333333333	0.183333333333333	0.342	58.6666666666667
R19 398	healthy	hDPP3	b	320
R18-187	healthy	hDPP3	b	316
R18-203	healthy	hDPP3	b	459.2
R18-204	healthy	hDPP3	b	443
R18-228	healthy	hDPP3	b	456.2
R17-428	clp	pbs	0		37.4	83	48	60	0.3	6.19	312	136.444932	0.4373235	0.32	0.366666666666667	0.713333333333333	0.456666666666667	0.186666666666667	0.31	36.2666666666667
R18-18	clp	pbs	0		38.5	93	45	61	0.3	4.6	337.333333333333	109.62996	0.32499	0.230666666666667	0.320333333333333	0.572666666666667	0.380333333333333	0.260666666666667	0.320333333333333	33.3333333333333
no prelevement	clp	pbs	0		34.1	68	24	39	0.3	2.56666666666667	250.666666666667	45.45464	0.181335	0.325	0.427333333333333	0.342	0.222333333333333	0.320666666666667	0.354666666666667	35
R18-27	clp	pbs	0		37	83	40	54	0.3	3.76666666666667	273	72.649395	0.266115	0.243666666666667	0.311	0.333333333333333	0.273666666666667	0.350333333333333	0.350333333333333	40.6666666666667
R18-39	clp	pbs	0		38.7	67	40	49	0.3	3.5	310.666666666667	76.8201	0.247275	0.200666666666667	0.248	0.619666666666667	0.423	0.200666666666667	0.282	32
R18-40	clp	pbs	0		38.1	64	29	41	0.3	3.63333333333333	377.333333333333	96.85958	0.256695	0.218	0.333	0.589666666666667	0.337333333333333	0.260666666666667	0.363333333333333	42.6666666666667
R18-256	clp	pbs	0		37.1	91	50	64	0.3	5.06666666666667	310	110.9676	0.35796	0.226333333333333	0.312	0.601	0.329	0.286666666666667	0.384666666666667	44.6666666666667
R18-305	clp	pbs	0		36.8	72	55	61	0.3	2.6	423.666666666667	77.82333	0.18369	0.320666666666667	0.393	0.41	0.248	0.303666666666667	0.397333333333333	39.6666666666667
R18-306	clp	pbs	0		37.7	93	51	65	0.3	4.46666666666667	376.333333333333	118.75951	0.31557	0.295	0.376	0.598333333333333	0.354666666666667	0.273333333333333	0.320666666666667	41
R19-402	clp	pbs	0		35.1	75	42	53	0.307	3.67666666666667	358.333333333333	97.4737949856944	0.272019892983333	0.290333333333333	0.333333333333333	0.483	0.282333333333333	0.145	0.204666666666667	41.6666666666667
R19-403	clp	pbs	0			70	51	57	0.25	5.3	331.666666666667	86.2436979166667	0.26003125	0.209333333333333	0.295	0.726666666666667	0.418666666666667	0.200666666666667	0.286333333333333	42.3
R17-328	sham	0	0		36.4	87.3	59.4	68.7	0.3	7.17333333333333	268.666666666667	136.159192	0.506796	0.186666666666667	0.32	0.633333333333333	0.273333333333333	0.2	0.333333333333333	56.9333333333333
R17-329	sham	0	0		39.4	116	82	93.3333333333333	0.3	4.84666666666667	305	104.437185	0.342417	0.166666666666667	0.3	0.606666666666667	0.376666666666667	0.213333333333333	0.313333333333333	41.2
R17-330	sham	0	0		38.4	94	63	73.3333333333333	0.3	5.51	286.666666666667	111.59403	0.3892815	0.2	0.283333333333333	0.656666666666667	0.326666666666667	0.22	0.36	49.9333333333333
R17-331	sham	0	0		37.1	100	71	80.6666666666667	0.3	4.56	291	93.749724	0.322164	0.18	0.27	0.556666666666667	0.27	0.28	0.376666666666667	51.9666666666667
R17-381	sham	0	0		36.4	115	86	95.6666666666667	0.3	6.57666666666667	364.333333333333	169.2843865	0.4646415	0.186666666666667	0.366666666666667	0.67	0.263333333333333	0.24	0.323333333333333	60.7333333333333
R17-382	sham	0	0		35.7	94	52	66	0.3	5.84333333333333	199	82.1534685	0.4128315	0.14	0.26	0.73	0.346666666666667	0.186666666666667	0.3	52.2666666666667
R17-400	sham	0	0		37.6	96	65	75.3333333333333	0.3	7.30333333333333	255.666666666667	131.9190145	0.5159805	0.16	0.296666666666667	0.723333333333333	0.393333333333333	0.22	0.316666666666667	45.7
R18-196	sham	0	0		36.2	90	78	82	0.3	4.63333333333333	384	125.70048	0.327345	0.218	0.337666666666667	0.619666666666667	0.277666666666667	0.226666666666667	0.397666666666667	55
R19-352	sham	0	0	417					0.236	5.76666666666667	416.666666666667	105.052712222222	0.252126509333333	0.183666666666667	0.333333333333333	0.508666666666667	0.166666666666667	0.265	0.363333333333333	68
R19-353	sham	0	0	420					0.276	4.9	459.666666666667	134.687382312	0.293010984	0.226333333333333	0.350666666666667	0.555666666666667	0.243666666666667	0.337333333333333	0.431333333333333	56.3333333333333
R19-354	sham	0	0	411					0.2	4.96666666666667	295.333333333333	46.0582177777778	0.155953333333333	0.252333333333333	0.380333333333333	0.602666666666667	0.273333333333333	0.261	0.359	54.3333333333333
R19-317	clp	hDPP3	0		34.6	78	57	64	0.34	4.86666666666667	300.666666666667	132.783580355556	0.441630533333334	0.38	0.44	0.573333333333333	0.355	0.260333333333333	0.315333333333333	38.3333333333333
R19-335	clp	hDPP3	0		36	68	56	60	0.311	5.66666666666667	270.666666666667	116.453588548889	0.430247248333333	0.253	0.359	0.588	0.359	0.276	0.314333333333333	40
R17-552	clp	hDPP3	0		36.4	90	41	57	0.3	4.86666666666667	251	86.30133	0.34383	0.273666666666667	0.316333333333333	0.714	0.446	0.337333333333333	0.397333333333333	37
R18-10	clp	hDPP3	0		38.7	89	56	65	0.3	3.93333333333333	442.333333333333	122.92001	0.27789	0.269333333333333	0.290666666666667	0.555333333333333	0.388666666666667	0.265333333333333	0.350666666666667	30.6666666666667
R18-85	clp	hDPP3	0		38.1	86	54	64	0.3	3.4	355.666666666667	85.43469	0.24021	0.187666666666667	0.260666666666667	0.619666666666667	0.388666666666667	0.192	0.299333333333333	37.3333333333333
R18-122	clp	hDPP3	0		37.1	84	45	58	0.3	4.5	472.666666666667	150.27255	0.317925	0.192	0.299333333333333	0.559666666666667	0.312	0.307666666666667	0.384666666666667	44.3333333333333
R18-202	clp	igg	0		35.7	78	56	63	0.3	3.53333333333333	388.333333333333	96.93965	0.24963	0.218	0.359	0.504	0.295	0.342	0.431666666666667	41.3333333333333
R18-250	clp	igg	0		36.9	61	33	43	0.3	2.86666666666667	341.666666666667	69.19775	0.20253	0.320666666666667	0.397	0.376	0.209333333333333	0.282	0.354666666666667	44
R19 398	healthy	hDPP3	0		37	101	63	76	0.326	3.63333333333333	341	103.362850851333	0.303116864666667	0.225333333333333	0.345	0.783	0.417333333333333	0.219	0.359	46.6666666666667
R18-187	healthy	hDPP3	0		36.6	103	66	78	0.3	3.63333333333333	332.333333333333	85.308305	0.256695	0.183333333333333	0.295	0.623666666666667	0.282	0.213666666666667	0.367666666666667	54.6666666666667
R18-203	healthy	hDPP3	0		38.1	99	67	78	0.3	6.86666666666667	269.333333333333	130.66168	0.48513	0.243666666666667	0.389	0.692333333333333	0.325	0.222333333333333	0.363333333333333	53
R18-204	healthy	hDPP3	0		37.6	124	76	92	0.3	6.43333333333333	309.333333333333	140.59664	0.454515	0.286333333333333	0.388666666666667	0.692333333333333	0.346333333333333	0.226666666666667	0.303666666666667	50
R18-228	healthy	hDPP3	0		36	95	62	73	0.3	5.53333333333333	343.333333333333	134.2193	0.39093	0.239666666666667	0.363333333333333	0.709333333333333	0.341666666666667	0.260666666666667	0.359333333333333	51.6666666666667
R17-428	clp	pbs	30
R18-18	clp	pbs	30		38.1	92	44	60	0.3	6.86666666666667	324	157.18212	0.48513	0.171	0.312	0.615666666666667	0.359	0.222333333333333	0.256333333333333	41.6666666666667
no prelevement	clp	pbs	30
R18-27	clp	pbs	30
R18-39	clp	pbs	30		36.1	63	36	45	0.3	3.66666666666667	241.333333333333	62.5174	0.25905	0.196333333333333	0.308	0.628333333333333	0.363333333333333	0.391333333333333	0.282	42
R18-40	clp	pbs	30		36	50	25	33	0.3	2.7	409.666666666667	78.145965	0.190755	0.189666666666667	0.337333333333333	0.534333333333333	0.286333333333333	0.252	0.370666666666667	46.3333333333333
R18-256	clp	pbs	30		38	90	44	59	0.3	5.03333333333333	266.333333333333	94.709465	0.355605	0.196333333333333	0.299	0.671	0.359	0.230666666666667	0.303333333333333	46.3333333333333
R18-305	clp	pbs	30
R18-306	clp	pbs	30		36.9	93	48	63	0.3	5	306.333333333333	108.21225	0.35325	0.286666666666667	0.376	0.662333333333333	0.401333333333333	0.230666666666667	0.337666666666667	39.3333333333333
R19-402	clp	pbs	30		36.6	81	48	59	0.307	4.53333333333333	296	99.2786293013333	0.335400774666667	0.260666666666667	0.337666666666667	0.555333333333333	0.350333333333333	0.303666666666667	0.384666666666667	37
R19-403	clp	pbs	30		37	70	51	58	0.25	3.66666666666667	277	49.8311458333333	0.179895833333333	0.196333333333333	0.286	0.526	0.359	0.244	0.303666666666667	31.6
R17-328	sham	0	30
R17-329	sham	0	30
R17-330	sham	0	30
R17-331	sham	0	30
R17-381	sham	0	30
R17-382	sham	0	30
R17-400	sham	0	30
R18-196	sham	0	30		37.4	78	73	75	0.3	6.86666666666667	411.333333333333	199.55014	0.48513			0.705333333333333	0.337666666666667	0.231	0.354666666666667	52
R19-352	sham	0	30						0.236	5.06666666666667	394.333333333333	87.3533341084444	0.221521557333333	0.329333333333333	0.380333333333333	0.619666666666667	0.299333333333333	0.273666666666667	0.350333333333333	55
R19-353	sham	0	30						0.276	4.13333333333333	425.666666666667	105.210211552	0.247165728	0.209333333333333	0.384666666666667	0.666333333333333	0.269333333333333	0.247666666666667	0.393	59.3333333333333
R19-354	sham	0	30						0.2	5.66666666666667	436	77.5789333333334	0.177933333333333	0.247666666666667	0.367666666666667	0.576666666666667	0.256333333333333	0.265	0.371666666666667	55.6666666666667
R19-317	clp	hDPP3	30			80	63	69	0.3	5.2	266.666666666667	97.968	0.36738	0.201666666666667	0.355333333333333	0.601666666666667	0.277	0.246	0.338	51
R19-335	clp	hDPP3	30			78	60	66	0.274	5.9	281.333333333333	97.8236776453334	0.347714494	0.290333333333333	0.413666666666667	0.574333333333333	0.273333333333333	0.222	0.352	52.3333333333333
R17-552	clp	hDPP3	30		36.2	90	38	56	0.3	7.43333333333333	237.333333333333	124.63916	0.525165000000001	0.307666666666667	0.401666666666667	0.658	0.337666666666667	0.384666666666667	0.491333333333333	48.6666666666667
R18-10	clp	hDPP3	30		39.1	41	20	26
R18-85	clp	hDPP3	30			80	57	65	0.3	5.96666666666667	322	135.73749	0.421545	0.209333333333333	0.329	0.666666666666667	0.337333333333333	0.218	0.316	49.3333333333333
R18-122	clp	hDPP3	30		36	85	44	58	0.3	5.5	361	140.275575	0.388575	0.166666666666667	0.312	0.654	0.299	0.299	0.448666666666667	54.6666666666667
R18-202	clp	igg	30		37.3	85	58	67	0.3	5.16666666666667	474	173.02185	0.365025	0.170666666666667	0.346333333333333	0.594	0.329333333333333	0.290666666666667	0.371666666666667	44.6666666666667
R18-250	clp	igg	30		36.8	54	26	36	0.3	3.5	305.333333333333	75.5013	0.247275	0.333333333333333	0.401666666666667	0.308	0.162666666666667	0.273333333333333	0.316333333333333	47.3333333333333
R19 398	healthy	hDPP3	30		39	97	70	80	0.326	6.5	299.5	162.410850355	0.54227329	0.226333333333333	0.380333333333333	0.730666666666667	0.307666666666667	0.239333333333333	0.384666666666667	57.6666666666667
R18-187	healthy	hDPP3	30		37.1	93	63	73	0.3	4.86666666666667	250.333333333333	86.07211	0.34383	0.154	0.316333333333333	0.662333333333333	0.264666666666667	0.179333333333333	0.320666666666667	60
R18-203	healthy	hDPP3	30		37.6	93	59	70	0.3	7.1	244	122.39406	0.501615	0.214	0.346333333333333	0.679666666666667	0.273333333333333	0.273666666666667	0.41	59.6666666666667
R18-204	healthy	hDPP3	30		37.7	105	65	79	0.3	5.83333333333333	273.666666666667	112.784875	0.412125	0.269333333333333	0.389	0.700666666666667	0.333666666666667	0.166666666666667	0.303666666666667	52.6666666666667
R18-228	healthy	hDPP3	30		37.3	93	58	70	0.3	5.5	285.666666666667	111.002925	0.388575	0.213666666666667	0.367666666666667	0.607	0.226666666666667	0.218	0.363333333333333	62.6666666666667
R17-428	clp	pbs	60		33.6	88	46	60
R18-18	clp	pbs	60		37.4	89	42	58	0.3	6.53333333333333	324.666666666667	149.85964	0.46158	0.209333333333333	0.324666666666667	0.679333333333333	0.388666666666667	0.213666666666667	0.273666666666667	43
no prelevement	clp	pbs	60		35.2	80	63	69	0.3	5.2	266.666666666667	97.968	0.36738
R18-27	clp	pbs	60		35.6	78	60	66	0.274	5.9	281.333333333333	97.8236776453334	0.347714494000001
R18-39	clp	pbs	60		36.1	70	40	50	0.3	4.7	290.333333333333	96.406635	0.332055	0.231	0.331	0.559666666666667	0.336	0.278	0.273666666666667	41
R18-40	clp	pbs	60		37.9	67	30	42	0.3	5.23333333333333	411.5	152.1459525	0.369735	0.1665	0.243	0.526	0.282	0.276	0.346	46
R18-256	clp	pbs	60		36.9	92	46	61	0.3	5.56666666666667	248	97.53468	0.393285	0.187666666666667	0.299333333333333	0.658333333333333	0.346	0.226666666666667	0.290666666666667	47.3333333333333
R18-305	clp	pbs	60
R18-306	clp	pbs	60		37.2	104	54	70	0.3	4.8	321.666666666667	109.0836	0.33912	0.275333333333333	0.389	0.649333333333333	0.363333333333333	0.282	0.367666666666667	44
R19-402	clp	pbs	60		35.6	79	45	55	0.307	3.26666666666667	282	68.155410358	0.241685852333333	0.321	0.346	0.5385	0.3465	0.25	0.295	35.5
R19-403	clp	pbs	60		37	71	52	58
R17-328	sham	0	60		37	105	65	78.3333333333333	0.28	5.17	377.333333333333	120.060855786667	0.318182480000001	0.166666666666667	0.316666666666667	0.65	0.29	0.193333333333333	0.35	55.7666666666667
R17-329	sham	0	60		2.37	104	56	72	0.28	6.58	236	95.57044672	0.40495952	0.173333333333333	0.27	0.786666666666667	0.396666666666667	0.213333333333333	0.31	49.0666666666667
R17-330	sham	0	60		36.4	104	54	70.6666666666667	0.28	7.18	256.666666666667	113.417386133333	0.441885919999998	0.156666666666667	0.27	0.753333333333333	0.42	0.24	0.356666666666667	44.3333333333333
R17-331	sham	0	60		36.8	100	66	77.3333333333333	0.28	6.60333333333333	288.333333333333	117.177382622222	0.406395546666666	0.15	0.25	0.64	0.38	0.243333333333333	0.993333333333333	40.3666666666667
R17-381	sham	0	60		36	104	53	70	0.28	5.89333333333333	257.666666666667	93.4555213511111	0.362699306666666	0.3	0.376666666666667	0.603333333333333	0.356666666666667	0.15	0.28	40.7666666666667
R17-382	sham	0	60		39.5	96	57	70	0.28	5.65666666666667	337.666666666667	117.553211315556	0.348133893333334	0.16	0.256666666666667	0.7	0.43	0.203333333333333	0.343333333333333	38.3
R17-400	sham	0	60		37.1	88	56	66.6666666666667	0.28	6.69666666666667	244	100.562075413333	0.412139653333332	0.153333333333333	0.303333333333333	0.736666666666667	0.313333333333333	0.223333333333333	0.36	57.3666666666667
R18-196	sham	0	60		37.8	80	70	73	0.28	5.5	406.333333333333	137.540582666667	0.338492000000001	0.209333333333333	0.329333333333333	0.675	0.307666666666667	0.256333333333333	0.393	54.6666666666667
R19-352	sham	0	60						0.236	5.1	390	86.96178504	0.222978936	0.2435	0.3575	0.596	0.282	0.2375	0.3655	52.5
R19-353	sham	0	60						0.276	5.83333333333333	424.333333333333	148.0170566	0.3488226	0.252	0.371666666666667	0.619666666666667	0.269	0.278	0.402	56.3333333333333
R19-354	sham	0	60						0.2	5.46666666666667	319.333333333333	54.8146311111111	0.171653333333333	0.299333333333333	0.384666666666667	0.624	0.290666666666667	0.260666666666667	0.337333333333333	53.3333333333333
R19-317	clp	hDPP3	60		34.5	86	60	69	0.325	6.43333333333333	244.333333333333	130.333228368056	0.533423854166667	0.217666666666667	0.393	0.594	0.231	0.286	0.329	61
R19-335	clp	hDPP3	60		35.2	78	60	66	0.319	5.86666666666667	272	127.470984490667	0.468643325333333	0.346333333333333	0.47	0.551333333333333	0.256333333333333	0.239333333333333	0.354666666666667	53.3333333333333
R17-552	clp	hDPP3	60		36	93	40	58	0.28	6.7	241	99.3750968	0.4123448	0.307666666666667	0.465666666666667	0.671	0.320666666666667	0.41	0.479333333333333	52.3333333333333
R18-10	clp	hDPP3	60
R18-85	clp	hDPP3	60			84	52	63	0.28	6.66666666666667	307	125.960053333333	0.410293333333332	0.179333333333333	0.312	0.713666666666667	0.337666666666667	0.209333333333333	0.320666666666667	52.6666666666667
R18-122	clp	hDPP3	60		36.8	81	37	52	0.28	5.9	295	107.117332	0.3631096	0.209333333333333	0.329333333333333	0.666666666666667	0.337333333333333	0.234333333333333	0.324666666666667	49.3333333333333
R18-202	clp	igg	60		37.5	60	52	55	0.3	5.3	320	119.8224	0.374445	0.256666666666667	0.388666666666667	0.649666666666667	0.414666666666667	0.252	0.316333333333333	36.3333333333333
R18-250	clp	igg	60
R19 398	healthy	hDPP3	60		37.3	101	70	80	0.326	6.6	219.666666666667	120.951971668	0.550615956	0.175333333333333	0.316333333333333	0.752	0.312	0.248	0.395666666666667	58.3333333333333
R18-187	healthy	hDPP3	60		36.9	91	62	72	0.3	4.4	291	90.46026	0.31086	0.196333333333333	0.342	0.632333333333333	0.239666666666667	0.230666666666667	0.376	62.3333333333333
R18-203	healthy	hDPP3	60		37.3	99	52	67	0.3	6.46666666666667	280	127.9236	0.45687	0.213666666666667	0.372	0.702333333333333	0.273666666666667	0.230666666666667	0.419	60.6666666666667
R18-204	healthy	hDPP3	60		36.7	112	71	85	0.3	5.9	267	111.294945	0.416835	0.196666666666667	0.346333333333333	0.769333333333333	0.367666666666667	0.166666666666667	0.299333333333333	52
R18-228	healthy	hDPP3	60		36.3	103	71	82	0.3	6	304.333333333333	129.0069	0.4239	0.235333333333333	0.372	0.724666666666667	0.282	0.231	0.380333333333333	60.3333333333333
R17-428	clp	pbs	90
R18-18	clp	pbs	90		38.5	87	38	55	0.3	5.8	337	138.09249	0.40977	0.226666666666667	0.333333333333333	0.632666666666667	0.341666666666667	0.222333333333333	0.316333333333333	45.6666666666667
no prelevement	clp	pbs	90
R18-27	clp	pbs	90
R18-39	clp	pbs	90
R18-40	clp	pbs	90		37.5	54	21	32	0.3	3.66666666666667	395.5	102.454275	0.25905	0.269	0.3525	0.1985	0.295	0.327		43.5
R18-256	clp	pbs	90		36.7	77	36	49	0.3	3.93333333333333	233.666666666667	64.93363	0.27789	0.329333333333333	0.517	0.268966666666667	0.273333333333333	0.355		48
R18-305	clp	pbs	90
R18-306	clp	pbs	90		37.3	88	43	58	0.3	4.7	313	103.933215	0.332055	0.256333333333333	0.350333333333333	0.5	0.277666666666667	0.299	0.410333333333333	44.3333333333333
R19-402	clp	pbs	90		37.1	81	43	57	0.307	3.8	318.666666666667	89.5914657506667	0.281144767	0.269	0.350333333333333	0.585333333333333	0.367333333333333	0.312	0.355	37.3333333333333
R19-403	clp	pbs	90		37	70	51	58	0.25	4.13333333333333	240.333333333333	48.7375972222222	0.202791666666667	0.213666666666667	0.312	0.624	0.367666666666667	0.226666666666667	0.316333333333333	41
R17-328	sham	0	90
R17-329	sham	0	90
R17-330	sham	0	90
R17-331	sham	0	90
R17-381	sham	0	90
R17-382	sham	0	90
R17-400	sham	0	90
R18-196	sham	0	90		37.1	112	89	97	0.3	5.43333333333333	312	119.76588	0.383865	0.201	0.342	0.713666666666667	0.337666666666667	0.205	0.354666666666667	53
R19-352	sham	0	90						0.236	4.46666666666667	394.666666666667	77.0739565795555	0.195288741333333	0.205	0.316333333333333	0.564333333333333	0.252	0.354666666666667	0.465666666666667	55
R19-353	sham	0	90						0.276	5.76666666666667	473.666666666667	163.337345192	0.344836056	0.222333333333333	0.384666666666667	0.641	0.252333333333333	0.282	0.393	60.3333333333333
R19-354	sham	0	90						0.2	5.93333333333333	327	60.92228	0.186306666666667	0.230666666666667	0.344666666666667	0.589666666666667	0.282333333333333	0.278	0.356666666666667	55
R19-317	clp	hDPP3	90			89	62	71	0.344	6.3	337.333333333333	197.417818752	0.585230688	0.266333333333333	0.412333333333333	0.567666666666667	0.222333333333333	0.249666666666667	0.369	60.6666666666667
R19-335	clp	hDPP3	90		34.7	79	67	67	0.267	6.5	261.666666666667	95.1818053875	0.3637521225	0.229	0.348666666666667	0.567666666666667	0.246333333333333	0.205333333333333	0.348666666666667	56.6666666666667
R17-552	clp	hDPP3	90		37.6	96	41	59	0.3	7.4	241.666666666667	126.34575	0.522809999999999	0.226666666666667	0.376333333333333	0.508666666666667	0.294333333333333	0.414666666666667	0.47	56.6666666666667
R18-10	clp	hDPP3	90
R18-85	clp	hDPP3	90			80	50	60	0.3	6.5	331	152.003475	0.459225	0.170666666666667	0.295	0.683666666666667	0.346	0.205	0.312333333333333	49.3333333333333
R18-122	clp	hDPP3	90		37.1	88	43	58	0.3	6.2	351.666666666667	154.04055	0.43803	0.192333333333333	0.346333333333333	0.671	0.295666666666667	0.280333333333333	0.410333333333333	55.6666666666667
R18-202	clp	igg	90		36	82	53	63	0.3	5.7	308	124.03314	0.402705	0.359666666666667	0.632	0.342	0.273666666666667	0.372		46
R18-250	clp	igg	90
R19 398	healthy	hDPP3	90		37	93	90	91	0.326	6.53333333333333	225.333333333333	122.818874926222	0.545054178666667	0.235	0.397333333333333	0.705	0.260666666666667	0.226666666666667	0.393333333333333	63
R18-187	healthy	hDPP3	90		37.3	86	60	69	0.4	4.46666666666667	318.333333333333	178.589244444445	0.561013333333334	0.187666666666667	0.359	0.645333333333333	0.244	0.239666666666667	0.358666666666667	62.3333333333333
R18-203	healthy	hDPP3	90		37.4	89	57	67	0.3	6.13333333333333	252.666666666667	109.48552	0.43332	0.213666666666667	0.363333333333333	0.756333333333333	0.303333333333333	0.196333333333333	0.389	60
R18-204	healthy	hDPP3	90		37.3	96	67	76	0.3	6.26666666666667	254.666666666667	112.75112	0.44274	0.209333333333333	0.333333333333333	0.735	0.371666666666667	0.179333333333333	0.299333333333333	49.6666666666667
R18-228	healthy	hDPP3	90		37.3	111	79	89	0.3	5.7	357.333333333333	143.89992	0.402705	0.213666666666667	0.376333333333333	0.645	0.256333333333333	0.235333333333333	0.341666666666667	60
R17-428	clp	pbs	120		40.4	90	43	59
R18-18	clp	pbs	120		37.2	70	28	42	0.3	4.16666666666667	320	94.2	0.294375	0.1985	0.391	0.59	0.282	0.2385	0.3145	52
no prelevement	clp	pbs	120
R18-27	clp	pbs	120
R18-39	clp	pbs	120
R18-40	clp	pbs	120		37.4	50	22	31	0.3	3.43333333333333	420.666666666667	102.03901	0.242565	0.205	0.265	0.483	0.252333333333333	0.248	0.341666666666667	48
R18-256	clp	pbs	120		36.7	35	15	22
R18-305	clp	pbs	120
R18-306	clp	pbs	120		37	71	30	43	0.3	5.1	306.333333333333	110.376495	0.360315	0.269333333333333	0.363333333333333	0.474333333333333	0.256666666666667	0.342	0.41	46
R19-402	clp	pbs	120		36	86	47	60	0.307	5.33333333333333	307	121.138868026667	0.394589146666667	0.226666666666667	0.320666666666667	0.594	0.354666666666667	0.316333333333333	0.325	40
R19-403	clp	pbs	120		37	75	58	63	0.25	4.4	254.666666666667	54.9761666666667	0.215875	0.248	0.341666666666667	0.534333333333333	0.324666666666667	0.261	0.303333333333333	39
R17-328	sham	0	120		36.7	95	69	77.6666666666667	0.3	4.82	365.666666666667	124.521567	0.340533	0.166666666666667	0.256666666666667	0.58	0.31	0.25	0.303333333333333	46.86
R17-329	sham	0	120		35.6	109	72	84.3333333333333	0.3	6.16	410.333333333333	178.578708	0.435204	0.19	0.333333333333333	0.61	0.27	0.303333333333333	0.46	56.3
R17-330	sham	0	120		35.9	110	66	80.6666666666667	0.3	7.39666666666667	267.666666666667	139.8757745	0.522574499999999	0.196666666666667	0.33	0.636666666666667	0.286666666666667	0.27	0.366666666666667	55.5
R17-331	sham	0	120		37.4	105	74	84.3333333333333	0.3	6.38666666666667	297	134.011746	0.451218	0.136666666666667	0.236666666666667	0.73	0.43	0.16	0.263333333333333	41.1666666666667
R17-381	sham	0	120		37.6	103	63	76.3333333333333	0.3	7.04666666666667	246.666666666667	122.80226	0.497846999999999	0.22	0.33	0.596666666666667	0.336666666666667	0.29	0.303333333333333	52.7666666666667
R17-382	sham	0	120		39.2	133	94	107	0.3	5.72666666666667	280	113.28492	0.404589	0.166666666666667	0.293333333333333	0.643333333333333	0.386666666666667	0.223333333333333	0.313333333333333	40.1
R17-400	sham	0	120		36.5	114	75	88	0.3	6.49	238	109.127403	0.4585185	0.186666666666667	0.336666666666667	0.67	0.306666666666667	0.203333333333333	0.33	53.7
R18-196	sham	0	120		36.7	70	64	66	0.3	4.63333333333333	315.333333333333	103.22279	0.327345	0.226666666666667	0.376	0.696666666666667	0.303666666666667	0.226333333333333	0.367666666666667	56.3333333333333
R19-352	sham	0	120						0.236	4.83333333333333	394.666666666667	83.4009231644444	0.211319906666667	0.187666666666667	0.377666666666667	0.666333333333333	0.295	0.269333333333333	0.397333333333333	57.3333333333333
R19-353	sham	0	120						0.276	5.6	431.333333333333	144.440462208	0.334869696	0.248	0.38	0.581333333333333	0.218	0.303333333333333	0.367333333333333	57
R19-354	sham	0	120						0.2	6.66666666666667	334.666666666667	70.0568888888889	0.209333333333333	0.405	0.372	0.585333333333333	0.256	0.265	0.376	55
R19-317	clp	hDPP3	120		33.8	94	66	75	0.351	6.3	339.333333333333	206.752591773	0.6092905455	0.345333333333333	0.410333333333333	0.543666666666667	0.231166666666667	0.2539	0.382666666666667	61
R19-335	clp	hDPP3	120		34.7	86	66	73	0.295	6.43333333333333	279	122.6179204125	0.439490754166667	0.261	0.362333333333333	0.564	0.236	0.215333333333333	0.342	58.3333333333333
R17-552	clp	hDPP3	120		37.3	92	38	56	0.3	8.33333333333333	224	131.88	0.58875	0.277666666666667	0.406	0.581333333333333	0.230666666666667	0.470333333333333	0.564333333333333	60.6666666666667
R18-10	clp	hDPP3	120
R18-85	clp	hDPP3	120			82	51	61	0.3	6.63333333333333	298	139.65621	0.468645	0.175	0.324666666666667	0.722333333333333	0.350666666666667	0.205	0.320666666666667	51.6666666666667
R18-122	clp	hDPP3	120		35.4	86	41	56	0.3	6.5	349.333333333333	160.4226	0.459225	0.183666666666667	0.278	0.632666666666667	0.290666666666667	0.273666666666667	0.346333333333333	54
R18-202	clp	igg	120		36.7	79	53	61	0.3	5.73333333333333	342.666666666667	138.80056	0.40506	0.235	0.295	0.696666666666667	0.406	0.316666666666667	0.41	40.3333333333333
R18-250	clp	igg	120		37	88	80	83	0.326	6.73333333333333	167	93.8104982813334	0.561739510666667	0.209333333333333	0.406	0.722	0.257333333333333	0.226666666666667	0.393333333333333	63.6666666666667
R19 398	healthy	hDPP3	120		36.8	88	69	75	0.4	4.5	327	184.8204	0.5652	0.158	0.329	0.611	0.239333333333333	0.273333333333333	0.427333333333333	60.6666666666667
R18-187	healthy	hDPP3	120		37.6	95	64	75	0.3	7.16666666666667	269	136.201425	0.506325	0.200666666666667	0.363333333333333	0.765	0.321	0.239666666666667	0.461666666666667	58
R18-203	healthy	hDPP3	120		37.1	90	81	84	0.3	6.6	267.666666666667	124.81029	0.46629	0.187666666666667	0.337666666666667	0.773666666666667	0.371666666666667	0.192333333333333	0.337666666666667	51.6666666666667
R18-204	healthy	hDPP3	120		37.1	90	69	76	0.3	6.23333333333333	319.333333333333	140.62961	0.440385	0.213666666666667	0.380333333333333	0.619333333333333	0.247666666666667	0.316	0.453	59.6666666666667
R18-228	healthy	hDPP3	120
R17-428	clp	pbs	150
R18-18	clp	pbs	150		37	82	32	49	0.3	6.76666666666667	326	155.84919	0.478065	0.295	0.4615	0.6155	0.3525	0.2695	0.327	42.5
no prelevement	clp	pbs	150
R18-27	clp	pbs	150
R18-39	clp	pbs	150
R18-40	clp	pbs	150		37.4	50	22	31	0.3	6.53333333333333	377.333333333333	174.16952	0.46158	0.205333333333333	0.265	0.483	0.252333333333333	0.248	0.341666666666667	48
R18-256	clp	pbs	150
R18-305	clp	pbs	150
R18-306	clp	pbs	150
R17-328	sham	0	150
R17-329	sham	0	150
R17-330	sham	0	150
R17-331	sham	0	150
R17-381	sham	0	150
R17-382	sham	0	150
R17-400	sham	0	150
R18-196	sham	0	150		36.6	68	62	64	0.3	5.03333333333333	349.666666666667	124.343215	0.355605	0.196333333333333	0.389	0.666666666666667	0.299333333333333	0.222333333333333	0.346333333333333	55.3333333333333
R19-317	clp	hDPP3	150		33.7	87	58	68	0.299	7.53333333333333	319.333333333333	168.827609897556	0.528687713666667	0.307666666666667	0.451333333333333	0.615333333333333	0.242666666666667	0.284	0.373	60.6666666666667
R19-335	clp	hDPP3	150		34.6	89	67	74	0.286	6.73333333333333	267.333333333333	115.580601771556	0.432346390666667	0.243	0.396666666666667	0.595	0.236	0.205	0.352	60.3333333333333
R17-552	clp	hDPP3	150		37.6	92	37	56	0.3	6.8	241.666666666667	116.1015	0.480419999999999	0.256333333333333	0.394333333333333	0.795	0.338	0.299333333333333	0.448666666666667	57.3333333333333
R18-10	clp	hDPP3	150
R18-85	clp	hDPP3	150			69	44	52	0.3	4.16666666666667	374	110.09625	0.294375	0.200666666666667	0.346333333333333	0.615666666666667	0.256333333333333	0.256333333333333	0.329333333333333	58.3333333333333
R18-122	clp	hDPP3	150		35.5	90	43	59	0.3	6.93333333333333	372.666666666667	182.54704	0.48984	0.192	0.290666666666667	0.636666666666667	0.303666666666667	0.256666666666667	0.389	52.3333333333333
R18-202	clp	igg	150		37.1	70	63	65	0.3	6.16666666666667	358.666666666667	156.2621	0.435675	0.389	0.641	0.312333333333333	0.269333333333333	0.350666666666667		50
R18-250	clp	igg	150
R19 398	healthy	hDPP3	150
R18-187	healthy	hDPP3	150		36	86	71	76	0.3	5.53333333333333	279	109.06947	0.39093	0.179333333333333	0.363	0.606666666666667	0.243666666666667	0.231	0.363	59.6666666666667
R18-203	healthy	hDPP3	150		37.5	98	66	77	0.3	6.86666666666667	292.666666666667	141.98138	0.48513	0.201	0.376	0.705333333333333	0.286333333333333	0.257666666666667	0.444333333333333	59.6666666666667
R18-204	healthy	hDPP3	150		37.4	103	79	87	0.3	6.83333333333333	253.333333333333	122.303	0.482775	0.218	0.363333333333333	0.718	0.342	0.192333333333333	0.324666666666667	52.3333333333333
R18-228	healthy	hDPP3	150		37.1	125	90	102	0.3	6.93333333333333	290	142.0536	0.48984	0.183666666666667	0.325	0.855	0.350333333333333	0.15	0.406	59
R17-428	clp	pbs	180		37	76	45	55	0.3	5.49	324.666666666667	125.927973	0.3878685	0.32	0.43	0.575	0.255	0.265	0.38	42.2
R18-18	clp	pbs	180		36.6	85	33	54	0.3	7.23333333333333	346.666666666667	177.1588	0.511034999999999	0.261	0.337666666666667	0.615333333333333	0.324666666666667	0.230666666666667	0.320666666666667	47
no prelevement	clp	pbs	180
R18-27	clp	pbs	180
R18-39	clp	pbs	180
R18-40	clp	pbs	180
R18-256	clp	pbs	180
R18-305	clp	pbs	180
R18-306	clp	pbs	180
R17-328	sham	0	180		38.6	86	61	69.3333333333333	0.3	4.88666666666667	351	121.180293	0.345243	0.18	0.263333333333333	0.6	0.403333333333333	0.223333333333333	0.26	32.5333333333333
R17-329	sham	0	180		37.5	102	64	76.6666666666667	0.3	5.29666666666667	345	129.1022775	0.3742095	0.193333333333333	0.25	0.61	0.37	0.3	0.38	34.2333333333333
R17-330	sham	0	180		36.8	125	84	97.6666666666667	0.3	6.41333333333333	264.333333333333	119.769962	0.453102000000001	0.163333333333333	0.31	0.656666666666667	0.28	0.27	0.343333333333333	57.0666666666667
R17-331	sham	0	180		37.4	93	73	79.6666666666667	0.3	5.63666666666667	290	115.486845	0.3982305	0.163333333333333	0.28	0.676666666666667	0.36	0.143333333333333	0.263333333333333	47.1333333333333
R17-381	sham	0	180		36.5	117	67	83.6666666666667	0.3	8.07666666666667	233	132.9536445	0.5706165	0.18	0.34	0.633333333333333	0.246666666666667	0.266666666666667	0.373333333333333	60.9666666666667
R17-382	sham	0	180		36.1	97	78	84.3333333333333	0.3	5.12	314.333333333333	113.703168	0.361728	0.15	0.25	0.673333333333333	0.376666666666667	0.23	0.266666666666667	44
R17-400	sham	0	180			151	106	121	0.3	6.34	209.666666666667	93.914103	0.447920999999999	0.2	0.296666666666667	0.726666666666667	0.42	0.213333333333333	0.29	42.5666666666667
R18-196	sham	0	180		36.7	84	77	79.3333333333333	0.3	6.43333333333333	345	156.807675	0.454515	0.200666666666667	0.346333333333333	0.671	0.312	0.277666666666667	0.367666666666667	53.6666666666667
R19-317	clp	hDPP3	180		34.6	82	52	62	0.322	6.63333333333333	297.666666666667	160.710194239778	0.539899868666667	0.294666666666667	0.414333333333333	0.602666666666667	0.235333333333333	0.300666666666667	0.337666666666667	61
R19-335	clp	hDPP3	180		34.4	91	69	76	0.281	6.62333333333333	267.666666666667	109.888741461094	0.410543243316667	0.211666666666667	0.338333333333333	0.608666666666667	0.259666666666667	0.232666666666667	0.365666666666667	57.3333333333333
R17-552	clp	hDPP3	180		36.5	66	39	48	0.3	6.53333333333333	276.333333333333	127.54994	0.461580000000001	0.303666666666667	0.431666666666667	0.679666666666667	0.299	0.286333333333333	0.44	50.3333333333333
R18-10	clp	hDPP3	180						0.3
R18-85	clp	hDPP3	180			41	26	31	0.3	2.63333333333333	325	60.464625	0.186045	0.256666666666667	0.346333333333333	0.372	0.166666666666667	0.303333333333333	0.376	55.3333333333333
R18-122	clp	hDPP3	180		37.9	88	43	59	0.3	6	370.666666666667	157.1256	0.4239	0.141	0.282	0.636333333333333	0.269	0.299	0.397666666666667	57.6666666666667
R18-202	clp	igg	180		37.2	81	52	62	0.3	6.3	326	145.10097								47.6666666666667
R18-250	clp	igg	180
R19 398	healthy	hDPP3	180
R18-187	healthy	hDPP3	180		36.9	87	73	77	0.3	4.86666666666667	323.666666666667	111.28631	0.34383	0.166666666666667	0.312333333333333	0.607	0.235333333333333	0.222333333333333	0.397666666666667	61.3333333333333
R18-203	healthy	hDPP3	180		37.2	81	54	63	0.3	6.5	263.333333333333	120.92925	0.459225	0.196666666666667	0.367333333333333	0.666666666666667	0.265	0.235	0.384666666666667	60.3333333333333
R18-204	healthy	hDPP3	180		37.4	116	87	96	0.3	6.23333333333333	256	112.73856	0.440385	0.205333333333333	0.299	0.705	0.367666666666667	0.179333333333333	0.312333333333333	47.6666666666667
R18-228	healthy	hDPP3	180		37.4	99	82	88	0.3	5.46666666666667	287.333333333333	110.97388	0.38622	0.173	0.341666666666667	0.778	0.324666666666667	0.183666666666667	0.372	58.3333333333333

## Sheet: dpp3 dosage
rat	dpp3_activity	statut	time
R17-428	151.408846	clp_pbs	120
R17-428	142.1475079	clp_pbs	120
R18-18	732.3473282	clp_pbs	120
R18-18	742.1699596	clp_pbs	120
R18-27	225.499551	clp_pbs	120
R18-27	218.623709	clp_pbs	120
R18-40	1872.333857	clp_pbs	120
R18-40	1802.452851	clp_pbs	120
R17-381	0	sham	120
R17-382	0	sham	120
R17-382	0	sham	120
R17-400	121.6603053	sham	120
R17-400	115.06511	sham	120
R17-552	77.59878761	clp_pcz	120
R17-552	62.44387068	clp_pcz	120
R18-85	346.7388864	clp_pcz	120
R18-122	66.37292322	clp_pcz	120
R18-196	305.5869647	sham	120
R18-204	114.3776637	sham	120
R19-301	1791.626801	sham	0
R19-302	1692.905396	sham	0
R19-303	1059.986663	sham	0
R19-304	1534.313299	sham	0
R18-256	163.5209185	clp_pbs	0
R18-305	594.9378099	clp_pbs	0
R18-306	357.9194572	clp_pbs	0

## Sheet: surv
echantillon	statut	treatment	time_follow	event
R17-428	clp	pbs	120	0
R18-18	clp	pbs	120	0
no prelevement	clp	pbs	15	1
R18-27	clp	pbs	30	1
R18-39	clp	pbs	90	1
R18-40	clp	pbs	120	1
R18-256	clp	pbs	120	1
R18-305	clp	pbs	30	1
R18-306	clp	pbs	120	1
R19-402	clp	pbs	120	0
R19-403	clp	pbs	120	0
R17-328	sham	0	120	0
R17-329	sham	0	120	0
R17-330	sham	0	120	0
R17-331	sham	0	120	0
R17-381	sham	0	120	0
R17-382	sham	0	120	0
R17-400	sham	0	120	0
R18-196	sham	0	120	0
R19 301	sham	0	120	0
R19 302	sham	0	120	0
R19 303	sham	0	120	0
R19 304	sham	0	120	0
R17-552	clp	pcz	120	0
R18-10	clp	pcz	30	1
R18-85	clp	pcz	120	0
R18-122	clp	pcz	120	0
R19-317	clp	pcz	120	0
R19-335	clp	pcz	120	0
R18-202	clp	igg	120	0
R18-250	clp	igg	45	1

## Sheet: dhe
number	treatment	roi
R17 328	Sham	7.08
R17 328	Sham	8.03
R17 328	Sham	3.75
R17 328	Sham	5.00
R17 329	Sham	1.92
R17 329	Sham	2.16
R17 329	Sham	1.96
R17 329	Sham	2.50
R17 381	Sham	1.49
R17 381	Sham	2.59
R17 381	Sham	3.13
R17 381	Sham	5.04
R17 381	Sham	0.35
R17 382	Sham	3.38
R17 382	Sham	1.61
R17 382	Sham	3.50
R17 382	Sham	1.55
R17 382	Sham	1.66
R17 400	Sham	3.99
R17 400	Sham	0.87
R17 400	Sham	3.61
R17 400	Sham	2.73
R17 428	CLP + PBS	8.68
R17 428	CLP + PBS	10.26
R17 428	CLP + PBS	11.71
R17 428	CLP + PBS	15.36
R17 428	CLP + PBS	19.40
R18 10	CLP + PCZ	7.76
R18 10	CLP + PCZ	4.82
R18 10	CLP + PCZ	4.70
R18 10	CLP + PCZ	3.45
R18 10	CLP + PCZ	2.14
R18 18	CLP + PBS	4.82
R18 18	CLP + PBS	6.67
R18 18	CLP + PBS	4.70
R18 18	CLP + PBS	8.18
R18 18	CLP + PBS	7.74
R18 27	CLP + PBS	9.78
R18 27	CLP + PBS	9.16
R18 27	CLP + PBS	10.13
R18 27	CLP + PBS	13.76
R18 27	CLP + PBS	11.27
R18 40	CLP + PBS	22.00
R18 40	CLP + PBS	8.63
R18 40	CLP + PBS	10.16
R18 40	CLP + PBS	23.05
R18 40	CLP + PBS	12.48
R18 85	CLP + PCZ	4.96
R18 85	CLP + PCZ	4.66
R18 85	CLP + PCZ	15.01
R18 85	CLP + PCZ	9.51
R18 122	CLP + PCZ	2.57
R18 122	CLP + PCZ	3.55
R18 196	Sham	4.03
R18 196	Sham	5.08
R18 196	Sham	9.79
R18 202	CLP + IgG	10.66
R18 202	CLP + IgG	8.56
R18 202	CLP + IgG	12.93
R18 202	CLP + IgG	16.50
R18 202	CLP + IgG	10.53
R18 250	CLP + IgG	8.46
R18 250	CLP + IgG	11.11
R18 250	CLP + IgG	13.23
R18 250	CLP + IgG	8.85
R18 250	CLP + IgG	13.92
R18 256	CLP + PBS	7.16
R18 256	CLP + PBS	9.40
R18 256	CLP + PBS	7.77
R18 256	CLP + PBS	19.02
R18 256	CLP + PBS	19.38
R18 552	CLP + PCZ	5.48
R18 552	CLP + PCZ	4.07
R18 552	CLP + PCZ	3.77
R18 552	CLP + PCZ	3.44
R19 335	CLP + PCZ	6.14
R19 335	CLP + PCZ	6.23
R19 335	CLP + PCZ	6.62
R19 335	CLP + PCZ	4.14
R19 335	CLP + PCZ	4.23
R19 301	Sham	8.05
R19 301	Sham	6.36
R19 304	Sham	8.71
R19 304	Sham	8.07
R19 304	Sham	8.22
R19 304	Sham	12.06
R19 305	CLP + PBS	13.44
R19 305	CLP + PBS	15.15
R19 305	CLP + PBS	18.44
R19 305	CLP + PBS	17.98
R19 306	CLP + PBS	27.01
R19 306	CLP + PBS	17.15
R19 306	CLP + PBS	14.41
R19 306	CLP + PBS	12.16
R19 317	CLP + PCZ	10.01
R19 317	CLP + PCZ	4.45
R19 317	CLP + PCZ	8.13
R19 317	CLP + PCZ	10.20
R19 317	CLP + PCZ	4.67
